# Supplementary material for: Sex Difference Impacts on the Relationship between Paraoxonase-1 (PON1) and Type 2 Diabetes
Source: Antioxidants (Basel). 2020 Jul 29;9(8):683. doi: 10.3390/antiox9080683 (PMC7463677; doi:10.3390/antiox9080683)
Supplement: Supplementary file 1 [file antioxidants-09-00683-s001.zip]

Archive with 2 entries (2 files):
- Supplementary tables_22.05.2020.docx
- Supplementary figures_22.05.2020.docx
